# Supplementary material for: Pharmacological targeting of caspase-8/c-FLIPL heterodimer enhances complex II assembly and elimination of pancreatic cancer cells
Source: Commun Biol. 2025 Jan 3;8:4. doi: 10.1038/s42003-024-07409-6 (PMC11698904; doi:10.1038/s42003-024-07409-6)
Supplement: Supplementary file 3 — Supplementary Data 1 [file 42003_2024_7409_MOESM3_ESM.xlsx]

## Sheet: fig 1bc
<>	1	2	3	4	5	6	7	8	9	10	11	12
A	3819604	3881096	4468658	4320597	4639849	4836621	5282275	5228713	4660367	4651386	5509892	5598924
B	4088355	3382102	4314340	3807311	4368650	4711155	5339559	5012878	4707040	4400155	4624939	5553610
C	419112	369104	453896	490414	359208	379071	419191	420963	3060264	3156978	3143364	3970388
D	442962	360902	578118	524142	362317	396527	417712	436799	2602636	2699074	3139133	3643355
E	535767	425253	595161	675153	586912	509466	572831	689685	3466780	3215545	3324628	3981352
F	523523	469986	594811	715524	490793	484865	533429	628598	2978466	3359928	3479818	3783523
G	1314729	1153452	1198937	1501204	1124854	1125866	1171258	1132763	5569181	4281
H	1435348	1191767	1383696	1657276	1307752	1466960	1403316	1324740	5549810	3282
<>	1	2	3	4	5	6	7	8	9	10	11	12
A	4456946	4591471	4802556	5248653	5320839	5914587	5414470	5502275	5731521	5294421	5433013	5910225
B	4271224	3897562	4511842	4962766	5303412	5435516	5554653	5350410	6008106	5710901	5373029	5502831
C	356243	372548	434204	658441	494421	483784	497160	543607	3332103	3289076	4132039	4055509
D	321628	416832	449005	612512	414544	450177	441019	533933	3504341	3503202	4159814	4308425
E	570017	530469	621087	750251	648622	567231	670382	627338	3772778	3900789	4218548	4223659
F	473391	473415	595780	797110	522497	651629	627561	643370	3522442	3823371	3753990	4307259
G	1510774	1341235	1503696	1562470	1590724	1410737	1398014	1510054	5577015	4629
H	1424412	1360839	1519598	1730235	1417286	1558449	1488390	1518711	5763536	3420
<>	1	2	3	4	5	6	7	8	9	10	11	12
A	3662378	3519205	3582683	4314424	4983825	4812438	5241731	4560522	4511901	5056054	5358651	4509147
B	3227831	3295723	3621715	4088403	4841638	4889747	4696103	4962805	4633277	5012737	4819205	4936950
C	280648	294263	401948	508243	348116	319029	359705	393085	2580896	2466032	3029352	3295906
D	308897	311992	365236	489776	332520	318797	320494	323491	2387948	2545127	3058045	3126948
E	343825	357266	434231	613851	415786	520947	391864	427751	2493077	2997608	2835019	3268895
F	329386	364199	438070	562666	355167	411916	368905	407107	2432593	2520410	2650983	3089250
G	748857	867861	936123	1065456	901532	941958	832028	857039	5247874	3442
H	803510	870940	1152623	1155484	858075	888072	927308	1104446	4975851	2690
	50 ng/ml Gemcitabin	40 ng/ml Gemcitabin	25 ng/ml Gemcitabin	10 ng/ml Gemcitabin	100 ng/ml CD95L	75 ng/ml CD95L	50 ng/ml CD95L	25 ng/ml CD95L	100 ng/ml TRAIL	75 ng/ml TRAIL	50 ng/ml TRAIL	25 ng/ml TRAIL
	50 ng/ml Gemcitabin + 100 ng/ml CD95L	50 ng/ml Gemcitabin + 75 ng/ml CD95L	50 ng/ml Gemcitabin + 50 ng/ml CD95L	50 ng/ml Gemcitabin + 25 ng/ml CD95L	50 ng/ml Gemcitabin + 100 ng/ml TRAIL	50 ng/ml Gemcitabin + 75 ng/ml TRAIL	50 ng/ml Gemcitabin + 50 ng/ml TRAIL	50 ng/ml Gemcitabin + 25 ng/ml TRAIL	10 ng/ml Gemcitabin + 100 ng/ml CD95L	10 ng/ml Gemcitabin + 75 ng/ml CD95L	10 ng/ml Gemcitabin + 50 ng/ml CD95L	10 ng/ml Gemcitabin + 25 ng/ml CD95L
	40 ng/ml Gemcitabin + 100 ng/ml CD95L	40 ng/ml Gemcitabin + 75 ng/ml CD95L	40 ng/ml Gemcitabin + 50 ng/ml CD95L	40 ng/ml Gemcitabin + 25 ng/ml CD95L	40 ng/ml Gemcitabin + 100 ng/ml TRAIL	40 ng/ml Gemcitabin + 75 ng/ml TRAIL	40 ng/ml Gemcitabin + 50 ng/ml TRAIL	40 ng/ml Gemcitabin + 25 ng/ml TRAIL	10 ng/ml Gemcitabin + 100 ng/ml TRAIL	10 ng/ml Gemcitabin + 75 ng/ml TRAIL	10 ng/ml Gemcitabin + 50 ng/ml TRAIL	10 ng/ml Gemcitabin + 25 ng/ml TRAIL
	25 ng/ml Gemcitabin + 100 ng/ml CD95L	25 ng/ml Gemcitabin + 75 ng/ml CD95L	25 ng/ml Gemcitabin + 50 ng/ml CD95L	25 ng/ml Gemcitabin + 25 ng/ml CD95L	25 ng/ml Gemcitabin + 100 ng/ml TRAIL	25 ng/ml Gemcitabin + 75 ng/ml TRAIL	25 ng/ml Gemcitabin + 50 ng/ml TRAIL	25 ng/ml Gemcitabin + 25 ng/ml TRAIL	Medium	Blank

## Sheet: fig 1de
<>	1	2	3	4	5	6	7	8	9	10	11	12
A	5524251	4203894	4615799	5061005	5241125	1594997	1762398	1792726	2270531	6032722	6081542	6386435
B	5576924	4062707	3958751	4388296	5262317	1263069	1605246	1729672	1943305	5543127	5591298	5795176
C	5678939	3928361	4409479	4693196	5037653	1375641	1401899	1742014	2211024	5516740	3247651	3368467
D	5703521	3798623	4277942	4968741	4922926	1528773	1465360	1339601	2072750	5618936	3023914	3512761
E	5558655	4309147	4348822	5104429	5001717	1292612	2358997	1942257	2598628	3250885	4772656	6283827
F	5891111	4144565	4379195	5110374	5461753	1935185	1980669	2276797	2969314	3474632	4539749	6407888
G	6016480	5775234	5739471	5544838	5348428	2469199	2595675	3018961	4617643	4800
H	6497792	5729685	5789054	5643050	5741557	2308555	2546788	3120250	3897506	3416
<>	1	2	3	4	5	6	7	8	9	10	11	12
A	4845066	3471695	3325982	3572793	4242085	907158	955996	963343	1553909	4990331	5290836	5937352
B	5437058	2648715	2970319	3128314	4432524	659278	829843	884531	1570229	4231500	5588269	5618967
C	5117228	3013779	2835057	3579655	3703357	684959	621334	820340	1642278	5246508	2002444	2829298
D	4967124	2974146	2492663	3600150	3925002	580520	759716	917171	1462381	5453966	2350705	2741815
E	4907132	2896269	3175284	3752199	3791857	755666	762810	1013399	1815395	2502003	4050021	6294536
F	4674500	3196524	3211671	3334523	3811645	854811	751478	1025720	1831110	2238842	4256934	6187987
G	5266459	3998200	2904233	4236046	5239143	1150390	1069448	1275290	2768336	3333
H	5710976	4641532	3970200	4648464	5567867	1405660	1443152	1865301	2493599	2650
<>	1	2	3	4	5	6	7	8	9	10	11	12
A	5351337	4703845	4652942	4947258	5546911	1583729	1793637	2106416	3065676	5688684	5913566	6201382
B	5322322	4220954	4461578	4782569	5285093	1533722	1729021	2052537	2694246	5587867	5793599	5907535
C	5403808	4469577	4772843	4955479	5001116	1585906	1927688	2130890	3174118	6160814	3590738	3914866
D	5492539	4283989	4526603	4877934	5033440	1620720	1331706	1994732	3105468	6151624	3194682	3932064
E	5834513	4997454	5082308	5381251	5185639	1684565	1745841	2373470	3409426	4398447	5194287	6237868
F	5743876	4511487	5171277	5115913	5273964	1775579	2139182	2475734	3783052	4263901	5613087	6561050
G	6070311	5713780	5482710	5542056	5567836	2511249	2811922	3381302	4784660	5621
H	6281877	5398524	5504222	5673008	5742484	2757053	2830988	3237277	4643095	4154
	50 ng/ml Gemcitabin	40 ng/ml Gemcitabin	25 ng/ml Gemcitabin	10 ng/ml Gemcitabin	100 ng/ml CD95L	75 ng/ml CD95L	50 ng/ml CD95L	25 ng/ml CD95L	100 ng/ml TRAIL	75 ng/ml TRAIL	50 ng/ml TRAIL	25 ng/ml TRAIL
	50 ng/ml Gemcitabin + 100 ng/ml CD95L	50 ng/ml Gemcitabin + 75 ng/ml CD95L	50 ng/ml Gemcitabin + 50 ng/ml CD95L	50 ng/ml Gemcitabin + 25 ng/ml CD95L	50 ng/ml Gemcitabin + 100 ng/ml TRAIL	50 ng/ml Gemcitabin + 75 ng/ml TRAIL	50 ng/ml Gemcitabin + 50 ng/ml TRAIL	50 ng/ml Gemcitabin + 25 ng/ml TRAIL	10 ng/ml Gemcitabin + 100 ng/ml CD95L	10 ng/ml Gemcitabin + 75 ng/ml CD95L	10 ng/ml Gemcitabin + 50 ng/ml CD95L	10 ng/ml Gemcitabin + 25 ng/ml CD95L
	40 ng/ml Gemcitabin + 100 ng/ml CD95L	40 ng/ml Gemcitabin + 75 ng/ml CD95L	40 ng/ml Gemcitabin + 50 ng/ml CD95L	40 ng/ml Gemcitabin + 25 ng/ml CD95L	40 ng/ml Gemcitabin + 100 ng/ml TRAIL	40 ng/ml Gemcitabin + 75 ng/ml TRAIL	40 ng/ml Gemcitabin + 50 ng/ml TRAIL	40 ng/ml Gemcitabin + 25 ng/ml TRAIL	10 ng/ml Gemcitabin + 100 ng/ml TRAIL	10 ng/ml Gemcitabin + 75 ng/ml TRAIL	10 ng/ml Gemcitabin + 50 ng/ml TRAIL	10 ng/ml Gemcitabin + 25 ng/ml TRAIL
	25 ng/ml Gemcitabin + 100 ng/ml CD95L	25 ng/ml Gemcitabin + 75 ng/ml CD95L	25 ng/ml Gemcitabin + 50 ng/ml CD95L	25 ng/ml Gemcitabin + 25 ng/ml CD95L	25 ng/ml Gemcitabin + 100 ng/ml TRAIL	25 ng/ml Gemcitabin + 75 ng/ml TRAIL	25 ng/ml Gemcitabin + 50 ng/ml TRAIL	25 ng/ml Gemcitabin + 25 ng/ml TRAIL	Medium	Blank

## Sheet: fig1 fg
<>	1	2	3	4	5	6	7	8	9	10	11	12
A	5169419	3805922	3990491	4005830	4494796	1923616	2103960	2170843	2700970	2299938	2598987	2869172
B	5665244	3587704	4164485	4072408	4492213	1741012	1989746	1901706	2421733	2172021	2529183	2662155
C	3235206	1904627	2265380	2399151	2686156	1194032	1085122	1197104	1808971	2749679	1055935	1280239
D	3058205	1940351	2244520	2489393	2778055	1133182	1069438	1246196	1574842	2814301	1056466	1246040
E	3257470	1964799	2125749	2153468	2539270	1135760	1163546	1268008	1675424	1385052	1534739	2779968
F	3180348	1975704	2323142	2240780	2669364	1039207	1089117	1205393	1415195	1197976	1532123	3020632
G	2939253	1950508	2187860	2336613	2401393	1034572	1017455	962377	1622468	2904
H	3044367	1996484	2048906	2421680	2662206	1044413	1045696	1130364	1581607	2180
<>	1	2	3	4	5	6	7	8	9	10	11	12
A	4230578	3199384	3662746	3800324	3886166	1670480	1802908	2032741	2636817	2105749	2294646	2435848
B	4192166	2813722	3221196	3386169	3886990	1612048	1644935	1970318	2473019	1965283	2305509	2719549
C	2757786	1615390	1733145	2181397	2349258	929173	1148878	1249941	1611239	2824793	1076924	1279086
D	2822869	1542252	1814770	2295651	2350818	876608	1116025	1223350	1678202	2698097	1182408	1090042
E	2730109	1727940	1941318	1993777	2104508	916150	1076236	1295192	1646260	1396287	2106744	2845394
F	2967063	1719307	1857771	2064389	2374499	845306	1079419	1331378	1803164	1339462	2093754	2792694
G	2796182	1761818	2001620	2033029	2298151	1005992	1039273	1447790	1966387	2385
H	2889165	1924324	1979356	2182472	2352609	969744	1133480	1272367	1868889	1923
<>	1	2	3	4	5	6	7	8	9	10	11	12
A	6166476	4101728	4839771	4371530	5138282	2061716	2425373	2651361	2811200	2465186	2749382	2619008
B	5332148	4739531	3731961	4831888	5380153	2627345	1910839	2738682	3334737	2926474	3439773	3959930
C	3376695	2814299	2377064	2799745	3054569	1313376	1886628	1280539	1801612	3995512	1516194	1174745
D	3467823	1616540	2299117	3175023	3284197	1587681	1246174	1762317	2157351	2715238	1453770	1955572
E	4342687	2305063	2200710	2385003	3068044	1704238	1496188	1754483	1490594	1355568	2378165	2997022
F	3473494	1815353	2426955	2297212	3067074	1240170	1790609	1416279	2306685	2010016	2073524	4431495
G	3262260	3078619	2535930	3241501	3128627	1380654	1212578	1222793	2525359	5336
H	4509897	2146721	2137016	2259764	3237859	1194418	1288906	1486824	2678607	3858
	50 ng/ml Gemcitabin	40 ng/ml Gemcitabin	25 ng/ml Gemcitabin	10 ng/ml Gemcitabin	100 ng/ml CD95L	75 ng/ml CD95L	50 ng/ml CD95L	25 ng/ml CD95L	100 ng/ml TRAIL	75 ng/ml TRAIL	50 ng/ml TRAIL	25 ng/ml TRAIL
	50 ng/ml Gemcitabin + 100 ng/ml CD95L	50 ng/ml Gemcitabin + 75 ng/ml CD95L	50 ng/ml Gemcitabin + 50 ng/ml CD95L	50 ng/ml Gemcitabin + 25 ng/ml CD95L	50 ng/ml Gemcitabin + 100 ng/ml TRAIL	50 ng/ml Gemcitabin + 75 ng/ml TRAIL	50 ng/ml Gemcitabin + 50 ng/ml TRAIL	50 ng/ml Gemcitabin + 25 ng/ml TRAIL	10 ng/ml Gemcitabin + 100 ng/ml CD95L	10 ng/ml Gemcitabin + 75 ng/ml CD95L	10 ng/ml Gemcitabin + 50 ng/ml CD95L	10 ng/ml Gemcitabin + 25 ng/ml CD95L
	40 ng/ml Gemcitabin + 100 ng/ml CD95L	40 ng/ml Gemcitabin + 75 ng/ml CD95L	40 ng/ml Gemcitabin + 50 ng/ml CD95L	40 ng/ml Gemcitabin + 25 ng/ml CD95L	40 ng/ml Gemcitabin + 100 ng/ml TRAIL	40 ng/ml Gemcitabin + 75 ng/ml TRAIL	40 ng/ml Gemcitabin + 50 ng/ml TRAIL	40 ng/ml Gemcitabin + 25 ng/ml TRAIL	10 ng/ml Gemcitabin + 100 ng/ml TRAIL	10 ng/ml Gemcitabin + 75 ng/ml TRAIL	10 ng/ml Gemcitabin + 50 ng/ml TRAIL	10 ng/ml Gemcitabin + 25 ng/ml TRAIL
	25 ng/ml Gemcitabin + 100 ng/ml CD95L	25 ng/ml Gemcitabin + 75 ng/ml CD95L	25 ng/ml Gemcitabin + 50 ng/ml CD95L	25 ng/ml Gemcitabin + 25 ng/ml CD95L	25 ng/ml Gemcitabin + 100 ng/ml TRAIL	25 ng/ml Gemcitabin + 75 ng/ml TRAIL	25 ng/ml Gemcitabin + 50 ng/ml TRAIL	25 ng/ml Gemcitabin + 25 ng/ml TRAIL	Medium	Blank

## Sheet: fig2c
<>	1	2	3	4	5	6	7	8	9	10	11	12
A	3590360	3679499	3912558	3634629	3714344	3799447	3361272	3323998	3362970	3466788	3496298	3691952
B	3372404	3395066	3477189	3625142	3457403	3504673	3167422	3056585	3254644	3280493	3327803	3444821
C	3183070	3215303	3595700	3444715	3432368	3485536	2402
D	3118441	3247378	3282627	3447766	3333187	3724472	2219
E	3706634	3791896	3458215	3565203
F	3704182	3612144	3620141	3587337
G	3575429	3662289
H	3846532	3665228
<>	1	2	3	4	5	6	7
A	2193027	2799538	2880788	2947775	3113231	3885654
B	2524083	2504862	2646481	2820402	2894669	3621737
C	2751312	2466950	2310396	2898228	2674819	3145242
D	2285073	2437231	2858388	2489348	2701643	3063735
E	2671282	2585726	2363847	2682245	2495956	2989713
F	1857393	2928230	2611778	2518122	2417987	3112439
G	3422597	3146904	2825751	2793246	2615443	2255057	1972
H	3516626	3229100	2839162	2886817	2798675	3078746	1776
<>	1	2	3	4	5	6	7
A	2834119	2952958	2857925	3050428	3066162	3545020
B	2380296	2979195	2907227	2910318	2638576	3145363
C	2361990	2413414	2417548	3012032	2896837	3028558
D	2203426	2608741	2391314	2422232	2791862	2834330
E	2311739	2555667	2339830	2603080	2846439	2912650
F	2387408	2601579	2417805	2801394	2794251	2965442
G	3017648	2865670	2550623	2681202	2988692	2852493	3260
H	2851845	3251408	2452574	2878999	3674789	2814448	3560
	75 µM FLIPinB	50 µM FLIPinB	40 µM FLIPinB	30 µM FLIPinB	20 µM FLIPinB	10 µM FLIPinB
	75 µM FLIPinB + 500 ng/ml CD95L	50 µM FLIPinB + 500 ng/ml CD95L	40 µM FLIPinB + 500 ng/ml CD95L	30 µM FLIPinB + 500 ng/ml CD95L	20 µM FLIPinB + 500 ng/ml CD95L	10 µM FLIPinB + 500 ng/ml CD95L
	75 µM FLIPinB + 500 ng/ml TRAIL	50 µM FLIPinB + 500 ng/ml TRAIL	40 µM FLIPinB + 500 ng/ml TRAIL	30 µM FLIPinB + 500 ng/ml TRAIL	20 µM FLIPinB + 500 ng/ml TRAIL	+ 500 ng/ml TRAIL10 µM FLIPinB
	medium	DMSO	500 ng/ml CD95L	500 ng/ml TRAIL	DMSO + 500 ng/ml CD95L	DMSO + 500 ng/ml TRAIL	Blank

## Sheet: fig2df
<>	1	2	3	4	5	6	7	8	9	10	11	12
A	6759877	6478473	7066426	6122847	5671710	5557715	5596804	5598225	5258518	5107907	4519107	3985472
B	6735995	6439836	6137328	5978523	5611910	5191584	5330551	5257867	4913020	3793637	3581534	3564950
C	6666308	5792764	5284873	5816607	7678051	4988251	3405784	3509132	3501466	2686136	2015326	1646432
D	5577851	5457861	5366077	6501229	5634234	5509322	4130045	3254705	2995211	2412546	1910101	1654293
E	7058802	8146295	7306441	7937220	6539406	4167381	6676436	7414532	5828761	4463958	6137885	5730679
F	7325509	6457204	6601367	6090731	5718780	4172632	6521664	6590219	5934073	4692884	6185600	5785674
G	5464815	5989103	3935825	4194798	2950202	1811958	4244602	8989
H	5733208	5572476	4419939	3340869	3070035	2377839	3836961	6351
<>	1	2	3	4	5	6	7	8	9	10	11	12
A	8911835	8393402	7693998	8264727	8311963	8171011	7434099	7156184	6972839	6279494	6401696	6008808
B	8614759	8222525	7735976	8774840	7341632	7963137	7735696	6456399	7206307	6651381	6283487	6118794
C	8599844	8048345	8395545	8474665	7965744	6569813	5553304	5131396	5435816	3965604	3440929	3024407
D	8536272	7085889	7309821	7962578	8107206	7202029	5367578	5690562	5132771	3891168	3559911	3052074
E	7641879	6987806	7280988	7037821	6535814	6780073	8811767	8225226	7350469	8521918	5574915	8317554
F	7861648	6888810	7229928	6832766	6615798	6219516	8501786	7873007	9078808	8441487	5558779	7980829
G	5638536	5641689	5312348	4571767	3600534	3280238	5739639	10620
H	5908957	5640169	5571247	5303587	3858481	3453598	5511728	7683
<>	1	2	3	4	5	6	7	8	9	10	11	12
A	7308953	7432394	7582381	7699923	8837754	9537592	5638690	5410669	5971099	7075630	8125338	7574844
B	8064239	7770013	8414990	8387127	8339885	8678121	5631271	5663455	6268228	5869492	7233338	7471469
C	7624631	7110032	6958864	8017395	9531056	8741801	3072005	3189199	4614369	4639086	5499618	5476697
D	7708393	7236314	7861989	7467189	8469601	8847173	2993638	3117474	4204730	5230806	5337802	5773729
E	6282063	6400365	6676343	7802780	7454164	7782208	7939454	8182158	8900798	8284168	5944930	7135696
F	5931382	6521757	6388107	7427928	7195023	7744136	8698819	9153044	8508186	8592262	6555476	7216505
G	3557096	3719041	4414318	5364011	5599738	5820504	5679749	10129
H	3388234	4979894	4116678	5414097	5524159	6020750	5808714	6955
	75 F	50 F	40 F	30 F	20 F	20 F	75F+G+C	50 F+G+C	40F+G+C	30 F+G+C	20 F+G+C	10 F+G+C
	75 F+G	50 F+G	40 F+G	30 F+G	20 F+G	20 F+G	75 F+G+T	50 F+G+T	40 F+G+T	30 F+G+T	20 F+G+T	10 F+G+T
	75 F +C	50 F+C	40 F+C	30 F+C	20F+C	20 F+C	medium	DMSO	G	C	T	GC
	75 F +T	50 F +T	40 F +T	30 F +T	20 F +T	20 F+T	GT	Blank

## Sheet: fig2e
<>	1	2	3	4	5	6	7	8	9	10	11	12
A	5727024	5245676	4508351	2890147	4475553	3042222	3972033	3449754	3035423	2250371	2773635	2263596
B	6084947	5042728	4449549	3221114	3620677	3023029	4180674	3521486	2861413	2296665	2468775	2152837
C	4515989	3162500	3060501	2099541	2048584	1658529	4127535	3326203	3212366	2506047	2428020	2103971
D	4301411	3346797	2878041	1950151	1892977	1278705	3953044	3515339	2976942	2389414	2454533	2284643
E	5197877	3676837	3369726	2177600	2033772	1752769	4332650	4047936	3514079	2658848	3065841	2774364
F	4738987	4142892	3424056	2716868	2348202	2106136	4910265	3519809	3388780	2801071	3180652	2705442
G	5066968	4136119	3387718	2518937	2598830	1933357	5114
H	4795310	4300609	3661143	2450426	2750738	1817789	3597
<>	1	2	3	4	5	6	7	8	9	10	11	12
A	3896923	2336494	2583576	1650388	2338269	1775056	2206986	1255535	1759762	933965	1401375	846217
B	3746510	2459633	2608856	1530880	2278458	1411108	2144769	1395318	1519800	890392	1258139	749891
C	3269594	2159426	2137129	1225761	1670591	1338920	2184468	1555063	1500662	890404	1593051	794714
D	3269358	2170848	2174865	1274740	1739085	1192678	2427609	1401556	1558701	926492	1291499	813726
E	2687385	1775465	1795624	1005711	1604363	1080466	1775825	907390	1047565	688163	1175329	589016
F	2778793	1881066	1759574	1077986	1584091	1125116	1942944	1084992	1240231	821460	1079088	717314
G	2812779	1802143	1926971	1020385	1466187	854994	2260
H	2950146	1789064	1824106	1132759	1553127	1109623	1730
<>	1	2	3	4	5	6	7	8	9	10	11	12
A	3992645	2760355	3125317	2009395	2686536	1822048	3197664	2304283	2295883	1413615	1874030	1199753
B	3942071	2804551	3038913	2023862	2431244	1983418	2905210	2050633	2086711	1350550	1711751	1233823
C	3762501	2589713	2800547	1864183	2116418	1737825	2938681	2059983	2023121	1214232	1500101	1069808
D	3761278	2601679	2756712	1750877	2292703	1682280	3043295	2043041	2069209	1200499	1551552	1147221
E	3314212	2459333	2508926	1538818	1898892	1409982	2883825	1911259	1772384	1066122	1381695	878855
F	3497137	2337970	2291419	1651187	1959216	1556533	2575710	1695034	1924788	1141259	1445204	1068358
G	3244468	2068668	2232952	1541859	1819801	1359781	3039
H	3124857	2561775	2551248	1545523	1863540	1426500	2293
	medium						40F
	medium	G	C	GC	T	GT	medium	G	C	GC	T	GT
	10F						50F
	medium	G	C	GC	T	GT	medium	G	C	GC	T	GT
	20F						75F
	medium	G	C	GC	T	GT	medium	G	C	GC	T	GT
	30F
	medium	G	C	GC	T	GT	Blank

## Sheet: fig3a-S1e
<>	1	2	3	4	5	6	7	8	9	10	11	12
E								4625	3083768	2998448	2995340	2660089
F								5085	2959891	2287333	2764276	2445512
G	3285944	3126634	2874626	2019147	2671895	2935324	2740972	2281977	2869344	2209278	2252576	1740330
H	3197626	3199221	3277443	3278817	2851829	2466566	2628746	2930511	2704611	2429913	2322580	1912522
<>	1	2	3	4	5	6	7	8	9	10	11	12
E								2041	3108965	2357512	3093128	2557499
F								2585	2987613	3062839	2993598	1828510
G	2546868	2869646	2978411	3074974	1936994	2382943	2452732	2038089	1989338	2475880	2747476	737794
H	2854843	3143140	3053647	3196478	3224196	2756622	2125520	2110126	3078633	1951205	3121999	539225
<>	1	2	3	4	5	6	7	8	9	10	11	12
C												1888
D												2731
E									5386357	5275104	5157903	5479411
F									5221581	5006489	4484077	5421197
G	5518034	4678617	5577010	5613762	5304983	4421884	5237813	4710556	4897822	5256425	4689352	4540068
H	5604594	5183385	5744346	4771656	5192762	5436845	5381125	4113266	4923450	4756528	4902161	5576343
								Blank	0,001 µM S63845	0,01 µM S63845	0,1 µM S63845	0,5 µM S63845
	Medium	DMSO	50 ng/ml TRAIL	100 ng/ml TRAIL	250 ng/ml TRAIL	500 ng/ml TRAIL	750 ng/ml TRAIL	1000 ng/ml TRAIL	1 µM S63845	2,5 µM S63845	5 µM S63845	10 µM S63845
<>	1	2	3	4	5	6	7	8	9	10	11
A	4972723	4969266	5307892	5230905	5200346	5842540	5264131	5590764	4979762	5437185	1828
B	4612820	4846398	5310890	5299363	4972688	5257520	5064395	4901545	5254887	5404440	2465
<>	1	2	3	4	5	6	7	8	9	10	12
C	3388290	3613857	3791972	3522669	3476463	3060026	3544856	3807780	3546542	3999970	686
D	3732071	3011748	3243557	3308599	3656532	3339829	3416184	3532250	3021417	3695488	792
	medium	DMSO	10S	5S	2,5S	1S	0,5S	0,1S	0,01S	0,001S	blank

## Sheet: fig3b-S1f
<>	1	2	3	4	5	6	7	8
A	3435386	3158663	3631213	4061441	4875718	5422017	5511340
B	2895929	2978798	3221517	3850563	4914921	5282647	5459592
C	1038836	939816	1041831	1039916	1452682	1627403	5348525	3267
D	991280	863069	968536	1140814	1427813	2314229	5583380	4206
E	1015677	2937321	3689626	3538128	4002643	4116147	5416572	5644781
F	1465172	3095328	3492311	3873037	4222015	4604614	5523849	5270475
<>	1	2	3	4	5	6	7	8
A	2253483	1384388	976400	864060	891892	893245	5101962
B	1953448	1211674	869050	780221	779657	752529	5357455
C	5094648	4406391	3517135	2670542	2507186	2421274	5278941	2690
D	5010728	4268481	3305756	2679293	2438573	2613859	5365613	3113
E	5282630	4958452	3772840	3473723	3481471	3136301	2629320	1694317
F	5164762	5518317	3705433	3593692	3273470	3246904	2663967	1185811
<>	1	2	3	4	5	6	7	8
A	2534248	2037736	1923474	1488083	1369569	1505787	7785993
B	3136134	1955240	1376051	1333387	1558184	1392883	7326222
C	6346845	5635692	5265047	5822050	4321381	4973539	7123763	3819
D	6408042	5750895	5066841	4115411	4408717	3527459	7487813	4223
E	6959763	7096147	6167095	5766572	5769605	4477435	4591933	717917
F	7324176	7220845	5682345	5746499	5697100	4808318	4472847	3855010
	50 ng/ml TRAIL	100 ng/ml TRAIL	250 ng/ml TRAIL	500 ng/ml TRAIL	750 ng/ml TRAIL	1000 ng/ml TRAIL	medium
	50 ng/ml CD95L	100 ng/ml CD95L	250 ng/ml CD95L	500 ng/ml CD95L	750 ng/ml CD95L	1000 ng/ml CD95L	DMSO	Blank
	0,001 µM S63845	0,01 µM S63845	0,5 µM S63845	1 µM S63845	2,5 µM S63845	5 µM S63845	10 µM S63845	20 µM S63845

## Sheet: fig3c-S1g
<>	1	2	3	4	5	6	7	8
A	4534798	3393620	2611413	2278465	1910757	1678128	4523810
B	3262749	3303991	2428981	2100389	1721054	1589566	4309924
C	1381286	1567111	1280564	1256312	1089041	1257689	2532
D	1341420	1596365	1434352	1158273	1077948	1260660	2906
E	3749293	3915158	3817902	3899118	3985049	4142960	3676147	3691493
F	3631651	3610546	3788952	4017451	3186298	3987220	3648522	3235533
<>	1	2	3	4	5	6	7	8
A	1562273	1744367	1878242	2605492	3272596	3468543	4177182
B	1351773	1557194	1855776	2562996	2993370	3698349	4151985
C	1177152	1124948	1213710	1285657	1853967	2175673	4296
D	1173353	1337423	1329888	1390411	1709428	2785259	4421
E	2811943	2838936	2658440	2713428	2615319	2755281	3758376	3928305
F	2468427	2638897	2488488	2634844	2338620	2388677	2309289	3696181
<>	1	2	3	4	5	6	7	8	9
A	6027958	5325771	4655296	3764771	3246657	2984687	7088523	6091443	3241
B	5707184	5598798	4314726	3880306	3622237	3316107	6303109	5900916	4001
C	5506880	4477883	2963356	3023355	3014012	2408953	5484163	5715460
D	5501574	4886754	3350677	3073981	2833018	2799865	5831050	5960118
E	4963630	5816576	4588931	5013475	5937197	5456810	5501409	5767818
F	4518585	5899709	4426105	4587941	5892657	5599220	5339069	5964980
	50 CD95L	100 CD95L	250 CD95L	500 CD95L	750 CD95L	1000 CD95L	medium		Blank
	50 TRAIL	100 TRAIL	250 TRAIL	500 TRAIL	750 TRAIL	1000 TRAIL
	0,001 S63845	0,01 S63845	0,5 S63845	1 S63845	2,5 S63845	5 S63845	10 S63845	20 S63845

## Sheet: fig3d-S3b
<>	1	2	3	4	5	6	7	8	9	10	11	12
A	4744924	5110063	2948341	3810582	4042882	4333839	3752814	3008737	3374991	3797207	3536769	2201
B	4609705	4620621	3140750	2056050	3380682	4213287	3914166	2836554	3738425	3502438	3542238	2433
C	4698310	4672098	2224010	1549354	3139870	3649130	3778163	767010	3019049	3009189	3294879
D	4415620	4539032	2355377	1824725	3793764	3853198	3660284	1017195	2833237	2807193	3294146
E	4919617	4665383	2213775	1025071	3586358	3956462	4526079	824908	2709105	2922886	3180959
F	4815651	4511429	2467615	425733	3784576	3909820	3927933	655444	2876436	3130822	2891115
<>	1	2	3	4	5	6	7	8	9	10	11	12
A	4768048	4793634	3139204	3402789	4124097	4251940	4331472	2824284	3171158	3360936	3023574	1817
B	4730530	4548774	3856146	3454896	4134534	3856411	4616916	1803755	2823233	3436230	3380386	2052
C	4610582	4244617	2181565	1305516	3451925	4301979	4225305	312330	2033847	1847352	1795801
D	4571234	4309073	1953822	500457	3438812	4070206	4276071	214410	1583070	1809521	1940416
E	4531018	4088970	2389746	326139	3573681	4007159	4384283	130266	1485953	1712593	1775114
F	4629245	4580525	1893179	731148	3685462	4242369	4238254	96027	1596142	1818474	1941630
<>	1	2	3	4	5	6	7	8	9	10	11	12
A	4533084	4525114	3408251	3724228	4211201	4522956	4112618	2802041	3305297	3138926	3180131	1002
B	4395763	4041967	2451730	3184491	3757443	3860134	3676561	3338016	3069856	3147001	2731899	1140
C	3987778	4099255	1866235	2191685	3970881	4356070	3905965	1063213	1997932	1946008	1903554
D	3916578	4188262	2081579	2207328	3954576	4134189	3846104	1081843	1843475	2212655	2272562
E	4147577	4297017	2094860	889695	3756202	4060564	4011164	844979	1741099	1942806	1984202
F	4861911	4655004	2175279	923935	4559961	4295870	4286212	848727	2033136	1949475	2263781
	Medium	DMSO	10 ng/ml Gemcitabin	20 µM S63845	10 µM S63845	5 µM S63845	2,5 µM S63845	20 µM S63845 + 10 ng/ml Gemcitabin	10 µM S63845 + 10 ng/ml Gemcitabin	5 µM S63845 + 10 ng/ml Gemcitabin	2,5 µM S63845 + 10 ng/ml Gemcitabin	Blank
	50 ng/ml CD95L	DMSO + 50 ng/ml CD95L	10 ng/ml Gemcitabin + 50 ng/ml CD95L	20 µM S63845 + 50 ng/ml CD95L	10 µM S63845 + 50 ng/ml CD95L	5 µM S63845 + 50 ng/ml CD95L	2,5 µM S63845 + 50 ng/ml CD95L	20 µM S63845 + 10 ng/ml Gemcitabin + 50 ng/ml CD95L	10 µM S63845 + 10 ng/ml Gemcitabin + 50 ng/ml CD95L	5 µM S63845 + 10 ng/ml Gemcitabin + 50 ng/ml CD95L	2,5 µM S63845 + 10 ng/ml Gemcitabin + 50 ng/ml CD95L
	50 ng/ml TRAIL	DMSO + 50 ng/ml TRAIL	10 ng/ml Gemcitabin + 50 ng/ml CD95L	20 µM S63845 + 50 ng/ml TRAIL	10 µM S63845 + 50 ng/ml TRAIL	5 µM S63845 + 50 ng/ml TRAIL	2,5 µM S63845 + 50 ng/ml TRAIL	20 µM S63845 + 10 ng/ml Gemcitabin + 50 ng/ml TRAIL	10 µM S63845 + 10 ng/ml Gemcitabin + 50 ng/ml TRAIL	5 µM S63845 + 10 ng/ml Gemcitabin + 50 ng/ml TRAIL	2,5 µM S63845 + 10 ng/ml Gemcitabin + 50 ng/ml TRAIL

[truncated: 23 more sheets: fig3d-S3c, fig3e-S3d, fig4ab-S3e, fig4c, fig4d, fig4e, fig5bc, fig5d, fig5e, fig5f, fig5g, fig6 ab, fig6cd-S5bc, fig7bc, fig S2ef, fig S4ab, fig S4cdef, Fig S6bc, fig S7abcd, fig S7e …]
